# Supplementary material for: Chemopreventive Potential of Phyllanthus emblica Fruit Extract against Colon and Liver Cancer Using a Dual-Organ Rat Carcinogenesis Model
Source: Pharmaceuticals (Basel). 2024 Jun 21;17(7):818. doi: 10.3390/ph17070818 (PMC11280025; doi:10.3390/ph17070818)
Supplement: Supplementary file 1 [file pharmaceuticals-17-00818-s001.zip]

Archive with 1 entries (1 files):
- pharmaceuticals-3059120-supplementary.pdf
